# Supplementary material for: Hippocampal microglial activation triggers a neurotoxic-specific astrocyte response and mediates etomidate-induced long-term synaptic inhibition
Source: J Neuroinflammation. 2020 Apr 7;17:109. doi: 10.1186/s12974-020-01799-0 (PMC7140340; doi:10.1186/s12974-020-01799-0)
Supplement: Supplementary file 2 — Additional file 2. . [file 12974_2020_1799_MOESM2_ESM.xlsx]

## Sheet: Figure 1F
	Fold change (Saline)			Z-score(Saline)			Fold change (Eto)			Z-score(Eto)
Gene	1	2	3	1	2	3	1	2	3	1	2	3	p value (Saline vs. Eto)	Significance
Il10	0.908331	0.934288	1.15738	-0.138709	-0.0980607	0.210863	4.33576	4.03949	1.76597	2.11629	2.01417	0.820458	0.0182288	*
Il6	0.843648	1.06584	1.09051	-0.245287	0.0919876	0.125009	3.38825	1.31087	1.22833	1.76054	0.390527	0.2967	0.165808	ns
Il12a	0.841269	1.0221	1.13663	-0.249362	0.0315329	0.184768	0.7767	0.963492	1.0112	-0.364571	-0.0536556	0.0160698	0.515718	ns
Tnf	0.812065	1.05451	1.13342	-0.300333	0.0765728	0.180689	0.969484	0.927287	1.57066	-0.0447108	-0.108912	0.651372	0.559965	ns
Ifna	0.998786	1.06748	0.933736	-0.0017521	0.0942055	-0.0989128	3.29783	2.56029	3.51566	1.72152	1.35631	1.8138	0.000408581	***
Ccl5	1.05037	0.825356	1.12427	0.0709007	-0.276912	0.168991	3.69778	2.43859	1.6282	1.88666	1.28605	0.703279	0.0238023	*
Ccl20	1.0774	0.862179	1.06042	0.107558	-0.213941	0.084633	1.62905	3.36474	1.35824	0.704031	1.75049	0.441737	0.0780607	ns
Cxcl1	1.21925	0.855723	0.92503	0.28599	-0.224784	-0.112428	3.41161	4.21807	4.07403	1.77045	2.07658	2.02646	0.000406358	***
Cxcl10	0.994837	0.897559	1.1076	-0.00746854	-0.155921	0.147443	3.77366	1.1337	2.78432	1.91596	0.181038	1.47732	0.0861091	ns
Csf2	0.811325	1.05015	1.13853	-0.301649	0.070593	0.187169	1.34026	0.813916	1.0182	0.422512	-0.297048	0.0260141	0.811024	ns
Cd16	0.815658	1.11044	1.07391	-0.293965	0.151128	0.102867	3.50446	1.1374	3.02067	1.80919	0.185734	1.59487	0.0838646	ns
Cd86	1.06866	0.944707	0.986638	0.0957972	-0.0820617	-0.0194078	2.35675	3.50049	1.62949	1.2368	1.80756	0.704417	0.0178773	*
Nos2	0.962728	0.966831	1.07044	-0.0547996	-0.0486646	0.0982053	2.50569	1.29116	2.61451	1.32521	0.368672	1.38654	0.0367226	*
Il1ra	0.87674	1.08306	1.0402	-0.18978	0.115111	0.0568639	3.19752	3.85358	1.55619	1.67695	1.9462	0.638015	0.0253074	*
Il4	0.84922	1.19255	0.958235	-0.23579	0.254044	-0.0615484	0.779027	0.824091	0.901871	-0.360254	-0.279125	-0.149007	0.186577	ns
Tgfb1	1.14739	0.982422	0.870193	0.19835	-0.0255854	-0.200593	2.90174	2.51662	3.80087	1.53692	1.33149	1.92633	0.00154204	**
Ccl22	1.09325	1.01745	0.889307	0.128619	0.0249533	-0.169247	1.10629	0.935994	0.817288	0.145726	-0.0954289	-0.291084	0.650658	ns
Cd206	0.96542	0.960041	1.07454	-0.0507712	-0.0588323	0.103718	3.44403	2.74425	1.20337	1.7841	1.45641	0.267082	0.065036	ns
Cd163	0.878435	1.05785	1.06371	-0.186993	0.0811365	0.0891108	0.718628	0.9709	1.03783	-0.476683	-0.0426059	0.0535689	0.467572	ns
Arg1	0.98252	0.838064	1.17942	-0.025441	-0.254868	0.238073	1.36825	0.96891	1.46587	0.452327	-0.0455654	0.551761	0.225967	ns
Ym1	0.972245	1.02469	1.00306	-0.0406087	0.0351934	0.00440951	3.02769	3.76675	3.53699	1.59822	1.91332	1.82252	5.03834e-05	***
Fizz1	0.878824	1.04258	1.0786	-0.186354	0.0601586	0.109154	0.809794	1.21458	1.27356	-0.304372	0.280461	0.348865	0.641287	ns
Il10	0.886026	1.09138	1.02259	-0.174579	0.126156	0.0322311	3.08237	3.50227	2.30502	1.62404	1.80829	1.20478	0.0014738	**
Il4ra	1.047	0.950538	1.00246	0.066265	-0.0731836	0.00354367	2.79911	4.39299	1.4537	1.48497	2.1352	0.539726	0.0405465	*
Csf3	1.02717	0.83767	1.13516	0.0386737	-0.255547	0.182897	0.991792	2.62191	1.469	-0.0118905	1.39062	0.554834	0.199599	ns
Table legend: expression profile of isolated microglia (1 week post etomidate injection) was detected by qPCR.
Two-tailed unpaired Student’s t test was used for comparing the difference between two groups, Values with p<0.05 were accepted as significant, *p<0.05, **p<0.01, ***p<0.001 compared with saline injected mice.

## Sheet: Figure 1H
	Fold change (Saline)			Z-score(Saline)			Fold change (Eto)			Z-score(Eto)
Gene	1	2	3	1	2	3	1	2	3	1	2	3	p value (Saline vs. Eto)	Significance
Lcn2	0.964491	0.838488	1.19702	-0.0521608	-0.254137	0.259449	1.10555	0.89444	1.27692	0.144765	-0.160944	0.352665	0.577643	ns
Steap4	1.09016	0.983531	0.926308	0.124542	-0.0239576	-0.110437	1.22963	1.60573	1.01503	0.298221	0.683229	0.0215219	0.172898	ns
S1pr3	1.09782	0.927553	0.974625	0.134644	-0.108498	-0.0370814	0.873918	1.54556	1.23933	-0.19443	0.628129	0.30956	0.371661	ns
Timp1	0.825747	1.02521	1.14904	-0.276228	0.0359165	0.200435	1.37743	1.36459	1.18943	0.46198	0.44847	0.250272	0.0618859	ns
Hspb1	1.05027	0.984345	0.96538	0.070767	-0.0227642	-0.0508309	1.21175	1.59078	1.60952	0.277089	0.669738	0.68663	0.0170865	*
Cxcl10	0.866958	1.00062	1.13242	-0.205966	0.000890014	0.179415	0.975202	1.03479	1.10313	-0.0362267	0.0493397	0.141606	0.649566	ns
Cd44	0.948629	1.04221	1.00916	-0.0760837	0.0596447	0.0131573	1.45304	0.807365	1.33824	0.539074	-0.308707	0.420338	0.461633	ns
Osmr	0.914749	0.981517	1.10373	-0.128552	-0.0269147	0.142392	1.22034	1.0386	0.991323	0.287284	0.0546418	-0.0125731	0.396822	ns
Cp	1.17109	0.966049	0.862857	0.227857	-0.0498317	-0.212807	1.44607	1.32894	1.03621	0.532136	0.410278	0.0513159	0.150847	ns
Serpina3n	0.859784	1.08297	1.05724	-0.217955	0.115	0.0803051	1.25927	1.43412	1.27518	0.332589	0.520165	0.350697	0.0281283	*
Aspg	0.868959	1.03044	1.1006	-0.20264	0.043262	0.13829	1.01057	0.914981	1.43419	0.0151676	-0.128187	0.520234	0.554045	ns
Vim	1.03825	0.932109	1.02965	0.0541473	-0.101429	0.0421474	1.41649	1.60329	1.14201	0.502316	0.681032	0.191573	0.038522	*
Gfap	1.09217	1.02682	0.881011	0.127193	0.0381867	-0.182768	1.04817	1.69071	1.23377	0.0678678	0.757627	0.303077	0.161047	ns
H2.T23	0.980934	1.16935	0.849711	-0.0277714	0.225712	-0.234956	1.56187	1.29956	1.38586	0.643272	0.378027	0.470777	0.0297934	*
Serping1	1.17194	0.858615	0.969445	0.228898	-0.219917	-0.0447684	0.961152	1.25201	1.56332	-0.0571639	0.324244	0.644612	0.260626	ns
H2.D1	0.884024	1.10394	1.01204	-0.177843	0.142659	0.017264	1.25999	1.17491	1.02473	0.333413	0.232546	0.0352494	0.181954	ns
Ggta1	1.04148	1.12609	0.832435	0.0586292	0.171322	-0.264591	1.12043	1.5491	1.30713	0.164048	0.631434	0.386401	0.0970227	ns
Ligp1	0.953917	1.03991	1.00617	-0.0680644	0.0564625	0.00887449	1.45329	1.53357	1.13071	0.539324	0.616889	0.177234	0.0336811	*
Gbp2	0.884461	0.947744	1.16779	-0.177129	-0.0774313	0.223787	1.47605	1.13939	1.02124	0.561742	0.188267	0.0303178	0.244565	ns
Fbln5	1.0268	1.04125	0.931943	0.0381586	0.0583229	-0.101686	1.05696	0.960984	1.37436	0.0799211	-0.0574163	0.458756	0.37439	ns
Ugt1a	0.977336	1.00077	1.02189	-0.0330741	0.00111724	0.0312395	1.47192	1.07266	1.06877	0.557696	0.101192	0.0959553	0.177683	ns
Fkbp5	1.15525	0.827681	1.01707	0.208203	-0.272852	0.0244191	1.45643	1.37066	1.06684	0.542436	0.454867	0.093347	0.127224	ns
Psmb8	0.933009	0.940766	1.12623	-0.100038	-0.0880917	0.171495	1.02403	1.38719	1.38298	0.0342565	0.472167	0.46778	0.124184	ns
Srgn	0.91942	0.954555	1.12602	-0.121204	-0.0670999	0.171239	1.12282	1.08997	1.106	0.167123	0.124295	0.145347	0.170586	ns
Amigo2	1.02866	0.915782	1.05556	0.0407645	-0.126923	0.078007	1.4404	1.39473	1.27201	0.526473	0.479985	0.347105	0.00539871	**
Clcf1	0.840018	1.07367	1.08631	-0.251509	0.102553	0.119437	1.01231	1.39814	1.06952	0.017656	0.483504	0.096959	0.32807	ns
Tgm1	1.11426	1.00369	0.882047	0.156084	0.00532075	-0.181073	1.04926	1.0196	1.01008	0.0693728	0.0279986	0.0144746	0.680493	ns
Ptx3	1.05181	1.01162	0.936576	0.0728679	0.0166651	-0.0945318	1.02022	0.905852	0.968062	0.028874	-0.142653	-0.0468282	0.499109	ns
S100a10	0.790713	1.12916	1.08013	-0.338773	0.175251	0.111199	0.960534	0.806145	1.10506	-0.0580912	-0.310889	0.144121	0.796354	ns
Sphk1	0.899894	1.06049	1.03962	-0.152173	0.0847321	0.0560498	0.917017	1.02457	1.13906	-0.124979	0.0350115	0.187843	0.771439	ns
Cd109	0.832649	1.22093	0.946417	-0.264219	0.287985	-0.0794521	0.967634	1.2438	1.23542	-0.0474662	0.31475	0.304996	0.357193	ns
Ptgs2	0.983193	0.886157	1.13065	-0.024454	-0.174366	0.177153	0.828842	1.09969	1.05531	-0.270831	0.137092	0.0776604	0.947267	ns
Emp1	0.952913	0.976885	1.0702	-0.0695839	-0.033739	0.0978831	1.16922	1.03899	0.988876	0.225549	0.0551852	-0.016139	0.36387	ns
Slc10a6	1.05259	0.859222	1.08819	0.0739392	-0.218896	0.121932	1.09784	1.21462	0.922006	0.134665	0.280501	-0.117151	0.53436	ns
Tm4sf1	0.918868	1.15671	0.924418	-0.122071	0.210033	-0.113383	1.00928	0.995509	0.956379	0.013328	-0.00649404	-0.0643459	0.928338	ns
B3gnt5	1.07488	1.0194	0.905715	0.104179	0.0277235	-0.142871	1.13615	0.93956	0.832541	0.18415	-0.089943	-0.264407	0.740632	ns
Cd14	1.02324	1.05827	0.918493	0.0331472	0.0817015	-0.12266	0.94406	1.16491	0.939052	-0.083049	0.220219	-0.0907229	0.887043	ns
Table legend: expression profile of isolated astrocytes (1 week post etomidate injection) was detected by qPCR.
Two-tailed unpaired Student’s t test was used for comparing the difference between two groups, Values with p<0.05 were accepted as significant, *p<0.05, **p<0.01 compared with saline injected mice.
