# Supplementary material for: Hippocampal microglial activation triggers a neurotoxic-specific astrocyte response and mediates etomidate-induced long-term synaptic inhibition
Source: J Neuroinflammation. 2020 Apr 7;17:109. doi: 10.1186/s12974-020-01799-0 (PMC7140340; doi:10.1186/s12974-020-01799-0)
Supplement: Supplementary file 3 — Additional file 3. . [file 12974_2020_1799_MOESM3_ESM.xlsx]

## Sheet: Figure 2F
	Fold change (Sham)			Z-score(Sham)			Fold change (Sham)			Z-score(CCI)
Gene	1	2	3	1	2	3	1	2	3	1	2	3	p value (Sham vs. CCI)	Significance
Il10	0.836232	0.993783	1.16999	-0.258026	-0.00899657	0.22649	1.16445	1.07024	1.21531	0.219647	0.0979361	0.28133	0.228115	ns
Il6	0.942404	0.995662	1.06193	-0.0855823	-0.00627252	0.0866945	1.12331	0.93465	0.900922	0.167762	-0.0975025	-0.150525	0.831613	ns
Il12a	1.17804	0.950658	0.871304	0.236387	-0.073002	-0.198752	1.70061	1.05874	0.879368	0.766052	0.0823455	-0.185462	0.496314	ns
Tnf	0.939312	1.05944	1.00124	-0.090324	0.0833069	0.00179432	1.35533	1.10272	0.82943	0.438649	0.141067	-0.269808	0.645362	ns
Ifna	0.926221	1.14174	0.932036	-0.110571	0.191238	-0.101543	1.56185	1.26877	1.61723	0.643255	0.343435	0.693527	0.0184125	*
Ccl5	0.825563	1.08167	1.09277	-0.27655	0.113261	0.127985	1.46104	1.0748	1.39612	0.546997	0.104071	0.481418	0.111592	ns
Ccl20	0.937715	1.02701	1.03527	-0.0927784	0.0384565	0.0500077	0.988813	0.739399	1.28006	-0.0162309	-0.435575	0.356215	0.902511	ns
Cxcl1	1.11762	0.973296	0.909085	0.160428	-0.0390492	-0.137513	0.853161	1.30257	1.34057	-0.22911	0.381361	0.422845	0.436586	ns
Cxcl10	0.951711	0.896131	1.15216	-0.0714046	-0.158219	0.204339	0.991265	1.10596	1.28925	-0.0126566	0.145293	0.366529	0.322574	ns
Csf2	1.17425	0.897098	0.928654	0.231737	-0.156662	-0.106787	1.4621	0.785542	1.4342	0.548046	-0.34824	0.520247	0.475449	ns
Cd16	0.978407	1.09814	0.923452	-0.0314934	0.135063	-0.114891	0.969057	0.886314	1.1134	-0.0453459	-0.17411	0.154972	0.890367	ns
Cd86	1.16464	0.941504	0.893858	0.219881	-0.0869608	-0.161882	1.20556	1.5227	1.24758	0.269705	0.606632	0.319135	0.0601526	ns
Nos2	1.22756	0.908259	0.864182	0.295792	-0.138824	-0.210593	1.19807	1.00042	1.30908	0.260714	0.000607379	0.388549	0.295621	ns
Il1ra	0.899855	0.986841	1.1133	-0.152235	-0.0191101	0.154847	0.981322	1.45429	0.929411	-0.0272015	0.540314	-0.105611	0.5591	ns
Il4	0.90469	1.05895	1.03636	-0.144504	0.0826329	0.0515266	1.18794	0.775438	0.94152	0.248468	-0.366918	-0.0869361	0.751396	ns
Tgfb1	1.06257	1.01364	0.923787	0.0875597	0.0195473	-0.114367	0.95064	1.28195	0.974257	-0.0730283	0.358339	-0.0376253	0.602356	ns
Ccl22	1.09817	1.08021	0.821619	0.135099	0.111315	-0.283458	1.0994	1.1104	1.00455	0.136712	0.151077	0.00655082	0.483814	ns
Cd206	1.08016	0.868968	1.05087	0.111248	-0.202625	0.0715838	1.09367	0.757982	1.44866	0.129177	-0.399764	0.534718	0.758914	ns
Cd163	1.18799	0.925898	0.886107	0.248528	-0.111075	-0.174447	1.23186	1.58163	0.982866	0.300841	0.661413	-0.0249329	0.24408	ns
Arg1	0.951901	1.18188	0.866218	-0.0711159	0.241085	-0.207198	0.838298	1.324	1.11108	-0.254465	0.404906	0.151959	0.653061	ns
Ym1	0.95852	0.917589	1.12389	-0.0611188	-0.12408	0.168501	1.25964	1.05417	1.46378	0.333011	0.0761025	0.549701	0.117156	ns
Fizz1	0.909175	1.00072	1.0901	-0.137369	0.00104426	0.124461	1.60104	0.971111	1.64679	0.679008	-0.042292	0.719653	0.152789	ns
Il10	1.14096	0.790518	1.06853	0.190243	-0.339131	0.0956232	1.45624	0.903215	1.14906	0.542247	-0.146859	0.200459	0.447519	ns
Il4ra	1.09604	0.955434	0.94853	0.132295	-0.0657721	-0.0762344	1.36601	1.23329	0.945102	0.449973	0.302509	-0.0814583	0.258251	ns
Csf3	0.914864	0.949945	1.13519	-0.128371	-0.0740847	0.182936	1.49311	1.21702	1.64678	0.578323	0.283348	0.719652	0.0292086	*
Table legend: expression profile of isolated microglia (3 weeks post etomidate injection) was detected by qPCR.
Two-tailed unpaired Student’s t test was used for comparing the difference between two groups, Values with p<0.05 were accepted as significant, *p<0.05 compared with saline injected mice.

## Sheet: Figure 2H
	Fold change (Sham)			Z-score(Sham)			Fold change (Sham)			Z-score(CCI)
Gene	1	2	3	1	2	3	1	2	3	1	2	3	p value (CCI vs. Sham)	Significance
Lcn2	0.984679	1.13735	0.877973	-0.0222746	0.185674	-0.187752	1.23184	4.19401	2.4239	0.300809	2.06833	1.27733	0.0792063	ns
Steap4	1.04141	0.961448	0.997143	0.0585377	-0.05672	-0.00412793	1.23472	1.13843	1.66394	0.304189	0.187044	0.734604	0.0734411	ns
S1pr3	1.0445	0.989264	0.966235	0.0628141	-0.0155724	-0.0495544	3.03457	2.08988	2.24133	1.60149	1.06342	1.16435	0.00162254	**
Timp1	0.944703	0.998555	1.05674	-0.0820676	-0.0020866	0.0796239	2.09759	3.42785	4.0249	1.06873	1.7773	2.00895	0.00483067	**
Hspb1	0.811049	1.16095	1.028	-0.302138	0.215312	0.0398347	1.02627	0.914556	1.21873	0.0374067	-0.128857	0.285384	0.699883	ns
Cxcl10	1.11311	1.07343	0.813459	0.154599	0.102227	-0.297858	0.9298	1.04917	1.21281	-0.105007	0.0692521	0.27835	0.628714	ns
Cd44	0.943902	0.948309	1.10779	-0.0832915	-0.0765702	0.147683	1.05689	1.61917	1.35177	0.079827	0.695251	0.434851	0.10346	ns
Osmr	0.966219	1.05183	0.981951	-0.0495777	0.0729008	-0.0262764	2.35869	2.78282	2.04151	1.23799	1.47655	1.02963	0.000747128	***
Cp	0.984051	1.07439	0.941562	-0.0231949	0.103513	-0.0868718	3.49632	2.49318	1.30119	1.80584	1.31799	0.379828	0.0502485	ns
Serpina3n	1.18557	0.846332	0.968096	0.245583	-0.240704	-0.0467779	1.43431	1.34347	1.01908	0.52036	0.425965	0.027265	0.17718	ns
Aspg	0.861889	1.09025	1.04786	-0.214426	0.124659	0.0674476	1.43704	2.47783	1.89867	0.5231	1.30908	0.92499	0.0207119	*
Vim	1.05491	0.857754	1.08734	0.0771157	-0.221365	0.120802	2.7567	3.17009	3.01577	1.46294	1.66452	1.59252	0.000208658	***
Gfap	0.861863	1.03322	1.10491	-0.21447	0.0471516	0.143934	2.98348	3.27693	3.45698	1.577	1.71234	1.78951	0.000162462	***
H2.T23	1.0733	0.789841	1.13686	0.102054	-0.340365	0.185052	2.54978	2.51721	1.42979	1.35037	1.33182	0.515804	0.0275717	*
Serping1	1.01407	0.938455	1.04748	0.0201567	-0.0916408	0.0669166	1.13117	1.0198	1.22345	0.177812	0.0282853	0.290959	0.134902	ns
H2.D1	1.04181	0.943278	1.01491	0.0590978	-0.0842443	0.0213482	3.43186	1.3466	1.36759	1.77899	0.429324	0.451637	0.1187	ns
Ggta1	0.918472	1.12162	0.959905	-0.122693	0.165588	-0.059036	0.881796	1.13237	1.11397	-0.181484	0.17935	0.155706	0.717581	ns
Ligp1	0.915066	1.148	0.936934	-0.128052	0.199122	-0.0939807	1.80931	2.99897	2.24199	0.855437	1.58446	1.16478	0.00680629	**
Gbp2	1.15505	0.901507	0.943445	0.207953	-0.14959	-0.0839901	1.23567	3.95217	2.59415	0.305297	1.98264	1.37526	0.070664	ns
Fbln5	0.915879	1.16229	0.921832	-0.126771	0.216968	-0.117424	3.54002	2.28148	2.52887	1.82376	1.18997	1.33849	0.00278093	**
Ugt1a	1.01656	0.936251	1.04719	0.0236992	-0.0950324	0.0665178	4.29015	1.79769	2.55623	2.10103	0.846145	1.35401	0.0174778	*
Fkbp5	1.0824	1.0096	0.907999	0.114237	0.0137813	-0.139237	0.888595	1.32469	0.750515	-0.170402	0.405651	-0.414048	0.836671	ns
Psmb8	0.853244	1.0729	1.07386	-0.22897	0.101513	0.102803	1.14632	1.05517	0.883819	0.197005	0.0774782	-0.178178	0.809157	ns
Srgn	0.906359	0.946499	1.14714	-0.141845	-0.0793278	0.198044	3.00592	2.10121	1.68492	1.58781	1.07122	0.752683	0.0124097	*
Amigo2	1.01404	0.962888	1.02307	0.0201125	-0.0545604	0.03291	2.69894	2.00767	3.35056	1.4324	1.00552	1.7444	0.00295683	**
Clcf1	1.07066	1.00524	0.924093	0.0985049	0.00754475	-0.113889	0.854827	0.80251	1.4119	-0.226296	-0.317409	0.497641	0.963969	ns
Tgm1	0.865672	1.05117	1.08316	-0.208107	0.071999	0.11524	1.24392	0.895671	1.47611	0.314893	-0.15896	0.561798	0.353022	ns
Ptx3	0.938957	1.04805	1.01299	-0.0908686	0.0677128	0.0186184	1.04349	0.959521	1.09928	0.0614146	-0.0596143	0.136558	0.554367	ns
S100a10	1.02693	0.951085	1.02198	0.0383424	-0.072354	0.0313697	0.996789	1.28633	1.01077	-0.00463974	0.363256	0.0154527	0.370821	ns
Sphk1	0.966501	1.06824	0.965262	-0.0491563	0.0952312	-0.0510075	1.25481	1.22402	1.16902	0.32747	0.291626	0.225301	0.00764029	**
Cd109	1.15108	0.996865	0.852053	0.20299	-0.00452946	-0.230985	1.28592	1.62477	1.2202	0.3628	0.700234	0.287123	0.0611098	ns
Ptgs2	1.11528	0.9644	0.920324	0.157401	-0.0522969	-0.119786	1.29389	1.12091	1.01538	0.371719	0.164665	0.0220177	0.219727	ns
Emp1	1.10665	1.01944	0.873909	0.146202	0.0277751	-0.194445	1.05173	0.900143	1.204	0.0727645	-0.151774	0.267834	0.679868	ns
Slc10a6	1.03904	1.1077	0.853256	0.055258	0.147566	-0.228949	0.860273	1.46834	1.01598	-0.217134	0.554181	0.0228684	0.639715	ns
Tm4sf1	0.981628	1.0706	0.947769	-0.0267518	0.0984241	-0.077393	1.31057	1.37399	1.29656	0.390195	0.458376	0.374684	0.00215169	**
B3gnt5	1.09109	0.793027	1.11588	0.125777	-0.334557	0.158179	1.55594	1.41449	1.08228	0.637782	0.500283	0.114071	0.123796	ns
Cd14	1.04624	0.892121	1.06164	0.0652096	-0.164689	0.0862974	1.35137	1.51856	1.14399	0.434422	0.602708	0.194069	0.0443129	*
Table legend: expression profile of isolated astrocytes (3 weeks post etomidate injection) was detected by qPCR.
Two-tailed unpaired Student’s t test was used for comparing the difference between two groups, Values with p<0.05 were accepted as significant, *p<0.05, **p<0.01 compared with saline injected mice.
