# Supplementary material for: Hippocampal microglial activation triggers a neurotoxic-specific astrocyte response and mediates etomidate-induced long-term synaptic inhibition
Source: J Neuroinflammation. 2020 Apr 7;17:109. doi: 10.1186/s12974-020-01799-0 (PMC7140340; doi:10.1186/s12974-020-01799-0)
Supplement: Supplementary file 4 — Additional file 4. . [file 12974_2020_1799_MOESM4_ESM.xlsx]

## Sheet: Figure S3C
	Fold change (Normal)			Z-score(Normal)			Fold change (PLX3397)			Z-score(PLX3397)
Gene	1	2	3	1	2	3	1	2	3	1	2	3	p value (Normal vs. PLX3397)	Significance
Il10	1.05896	1.03229	0.90875	0.082649	0.0458467	-0.138044	0.750342	0.675795	0.21435	-0.41438	-0.565342	-2.22196	0.14204	ns
Il6	1.08338	0.933306	0.983313	0.11554	-0.0995772	-0.0242778	0.854646	0.468942	0.52711	-0.226601	-1.09252	-0.923823	0.0522146	ns
Il12a	1.03066	0.94256	1.02678	0.0435641	-0.0853433	0.0381313	0.124218	0.236165	0.246198	-3.00905	-2.08214	-2.02211	0.00182003	**
Tnf	1.02378	1.02561	0.950603	0.0339084	0.0364892	-0.0730849	0.170357	0.165899	0.220659	-2.55336	-2.59162	-2.18011	5.68755e-05	***
Ifna	0.868975	1.11329	1.01774	-0.202614	0.154824	0.0253683	0.422423	0.489718	0.33234	-1.24324	-1.02998	-1.58927	0.00271172	**
Ccl5	1.20749	0.896204	0.896303	0.272014	-0.1581	-0.157941	0.143262	0.188842	0.51009	-2.80327	-2.40475	-0.971176	0.0235887	*
Ccl20	0.941264	0.959614	1.09912	-0.087328	-0.0594734	0.13635	0.900972	0.751682	0.297549	-0.150446	-0.411806	-1.7488	0.199866	ns
Cxcl1	1.12269	0.910775	0.966538	0.166955	-0.134833	-0.0491012	0.493924	0.311595	0.15638	-1.01764	-1.68226	-2.67687	0.021906	*
Cxcl10	1.14677	1.02404	0.829182	0.197581	0.0342776	-0.270239	0.441157	0.901758	0.538893	-1.18064	-0.149189	-0.89193	0.0965237	ns
Csf2	0.87572	0.949871	1.17441	-0.191459	-0.0741966	0.231935	0.39866	0.326186	0.881751	-1.32677	-1.61623	-0.181556	0.0866665	ns
Cd16	1.16702	0.923872	0.90911	0.222827	-0.114236	-0.137473	0.442857	0.229679	0.130717	-1.17509	-2.12231	-2.93548	0.0166357	*
Cd86	0.922227	1.03508	1.0427	-0.116806	0.0497367	0.06032	0.328409	0.243503	0.341907	-1.60643	-2.03799	-1.54833	0.00046647	***
Nos2	0.886646	0.977368	1.13599	-0.173569	-0.0330255	0.183944	0.327694	0.912649	0.507089	-1.60958	-0.131867	-0.97969	0.110734	ns
Il1ra	1.12343	0.936991	0.939583	0.167905	-0.0938923	-0.0899076	0.982277	0.7817	1.1052	-0.0257981	-0.355313	0.144304	0.687776	ns
Il4	1.00476	1.06971	0.925532	0.00684971	0.097218	-0.111645	0.547379	1.06735	0.706387	-0.869389	0.0940303	-0.501468	0.21462	ns
Tgfb1	0.896261	1.15055	0.953193	-0.158009	0.202318	-0.0691593	0.909684	0.668474	1.08164	-0.136562	-0.581057	0.113219	0.448487	ns
Ccl22	1.08845	1.05247	0.859086	0.12227	0.073776	-0.219125	0.961484	0.948387	0.934586	-0.0566649	-0.0764518	-0.0976002	0.554006	ns
Cd206	1.05578	1.02619	0.91803	0.078309	0.0372975	-0.123386	1.00859	0.825073	0.559007	0.0123354	-0.277406	-0.839061	0.228671	ns
Cd163	1.02965	1.11349	0.85686	0.0421503	0.155092	-0.222868	0.568936	0.972551	0.841551	-0.813662	-0.040154	-0.248877	0.234585	ns
Arg1	0.822368	1.09962	1.07802	-0.282143	0.136998	0.10838	0.590328	0.634793	0.720379	-0.760411	-0.655643	-0.473173	0.0178342	*
Ym1	1.01348	1.00471	0.981816	0.0193133	0.00677447	-0.026475	0.630963	1.05147	0.762693	-0.664372	0.0724128	-0.390826	0.203184	ns
Fizz1	0.920206	0.97736	1.10243	-0.119971	-0.0330375	0.140692	0.970487	0.86717	1.06112	-0.0432188	-0.205614	0.0855871	0.681489	ns
Il10	0.962842	0.986286	1.05087	-0.0546296	-0.0199219	0.0715874	0.760837	0.735827	0.624217	-0.39434	-0.442561	-0.679881	0.0062568	**
Il4ra	1.01732	0.899966	1.08272	0.024768	-0.152058	0.114658	0.680746	0.961933	1.02932	-0.554812	-0.0559913	0.0416947	0.407565	ns
Csf3	1.03958	0.854513	1.1059	0.0560055	-0.226825	0.145225	1.10652	0.901382	0.830382	0.146026	-0.149789	-0.268152	0.647903	ns
Table legend: expression profile of isolated microglia (1 week post etomidate injection and 2 weeks post PLX3397 diet) was detected by qPCR.
Two-tailed unpaired Student’s t test was used for comparing the difference between two groups, Values with p<0.05 were accepted as significant, *p<0.05, **p<0.01, ***p<0.001 compared with normal diet mice.

## Sheet: Figure 3F
	Fold change (Normal)			Z-score(Normal)			Fold change (PLX3397)			Z-score(PLX3397)
Gene	1	2	3	1	2	3	1	2	3	1	2	3	p value (Normal vs. PLX3397)	Significance
Il10	1.02271	0.830783	1.14651	0.0323999	-0.267457	0.197243	0.963301	0.568518	0.954766	-0.0539408	-0.814721	-0.0667802	0.354392	ns
Il6	0.81898	1.05645	1.12457	-0.2881	0.0792216	0.169376	0.526991	0.52512	0.309071	-0.92415	-0.92928	-1.69399	0.0159839	*
Il12a	0.853525	1.07801	1.06846	-0.228494	0.108371	0.0955388	0.910919	0.563115	0.954328	-0.134605	-0.828499	-0.0674427	0.277614	ns
Tnf	0.866619	0.955867	1.17751	-0.206531	-0.0651182	0.235745	0.543212	0.234339	0.582172	-0.880413	-2.09333	-0.780483	0.0484925	*
Ifna	1.04113	0.814237	1.14463	0.0581547	-0.29648	0.194881	0.283083	0.596444	0.902535	-1.8207	-0.745542	-0.147945	0.156337	ns
Ccl5	0.992329	0.981267	1.0264	-0.0111091	-0.027282	0.0375979	0.338753	0.762527	0.637864	-1.56169	-0.39114	-0.64868	0.0714068	ns
Ccl20	0.983763	1.07033	0.945903	-0.0236179	0.0980622	-0.0802365	0.615468	0.645269	0.377052	-0.700243	-0.632026	-1.40717	0.0228159	*
Cxcl1	0.965178	1.08167	0.953151	-0.0511325	0.113262	-0.0692238	0.34617	0.411746	0.858449	-1.53045	-1.28017	-0.220195	0.0679215	ns
Cxcl10	1.0653	0.944475	0.990225	0.0912605	-0.0824157	-0.0141722	0.778406	0.566254	0.764941	-0.361406	-0.820479	-0.386579	0.0296085	*
Csf2	0.887544	1.15511	0.957345	-0.17211	0.208032	-0.0628892	0.961091	0.241961	0.338584	-0.0572553	-2.04715	-1.56242	0.11743	ns
Cd16	0.983367	0.917295	1.09934	-0.0241987	-0.124543	0.136636	0.639921	0.704343	0.250901	-0.644034	-0.50565	-1.99481	0.0957577	ns
Cd86	1.14483	0.820412	1.03476	0.195131	-0.285579	0.0492956	0.286708	0.419236	0.496085	-1.80234	-1.25417	-1.01134	0.0080336	**
Nos2	0.93841	1.1005	0.961093	-0.091709	0.138155	-0.0572527	0.940639	0.881252	0.549447	-0.0882866	-0.182374	-0.863947	0.215244	ns
Il1ra	0.996575	1.08155	0.921875	-0.00494955	0.113101	-0.117357	0.438983	0.782119	0.680282	-1.18776	-0.354541	-0.555796	0.0551513	ns
Il4	1.06678	0.97621	0.957007	0.0932666	-0.0347363	-0.0633987	0.499028	0.211733	0.272107	-1.00281	-2.23968	-1.87775	0.00999493	*
Tgfb1	0.954008	1.10422	0.941774	-0.0679267	0.143024	-0.0865465	0.875489	0.736969	0.498054	-0.191839	-0.440324	-1.00563	0.0976425	ns
Ccl22	1.03282	1.05779	0.909388	0.0465922	0.081053	-0.137032	0.285406	0.870298	0.915338	-1.80891	-0.200418	-0.127623	0.26886	ns
Cd206	1.1047	0.776599	1.1187	0.143658	-0.364759	0.161821	0.249245	0.237966	0.694895	-2.00437	-2.07117	-0.525133	0.046931	*
Cd163	0.849933	1.18756	0.962509	-0.234579	0.247999	-0.0551285	0.497185	0.549493	0.818734	-1.00815	-0.863826	-0.288532	0.0537857	ns
Arg1	1.02479	1.01108	0.964128	0.0353279	0.0158999	-0.0527028	0.827217	0.376969	0.838619	-0.273662	-1.40748	-0.253912	0.167011	ns
Ym1	1.17415	0.986139	0.839709	0.231619	-0.0201372	-0.252039	0.924275	0.27868	0.983891	-0.113606	-1.84332	-0.0234293	0.347797	ns
Fizz1	1.05348	0.976934	0.969582	0.0751689	-0.0336672	-0.0445655	0.45109	0.642834	1.04441	-1.14851	-0.637481	0.0626946	0.17975	ns
Il10	1.04936	0.970259	0.98038	0.0695112	-0.0435581	-0.0285872	0.767346	0.722419	0.275352	-0.38205	-0.469092	-1.86065	0.133271	ns
Il4ra	1.09858	0.991491	0.909928	0.135642	-0.0123284	-0.136176	0.722058	1.01733	0.577631	-0.469813	0.0247814	-0.791781	0.178209	ns
Csf3	1.13422	0.862258	1.00352	0.181706	-0.213809	0.00506627	0.353063	0.93987	0.849262	-1.502	-0.0894669	-0.235718	0.26454	ns
Table legend: expression profile of isolated microglia (3 weeks post etomidate injection and 4 weeks post PLX3397 diet) was detected by qPCR.
Two-tailed unpaired Student’s t test was used for comparing the difference between two groups, Values with p<0.05 were accepted as significant, *p<0.05, **p<0.01 compared with normal diet mice.

## Sheet: Figure 3H
	Fold change (Normal)			Z-score(Normal)			Fold change (PLX3397)			Z-score(PLX3397)
Gene	1	2	3	1	2	3	1	2	3	1	2	3	p value (Normal vs. PLX3397)	Significance
Lcn2	1.02962	0.915995	1.05439	0.0421115	-0.126589	0.0764029	0.528506	0.798209	0.639821	-0.920008	-0.325162	-0.644261	0.0265938	*
Steap4	0.925271	0.868747	1.20598	-0.112053	-0.202992	0.270209	0.445502	0.440243	0.925412	-1.1665	-1.18363	-0.111833	0.10319	ns
S1pr3	1.09156	0.914379	0.99406	0.126393	-0.129135	-0.00859541	0.2644	0.94695	0.640791	-1.91921	-0.0786401	-0.642074	0.186017	ns
Timp1	0.914504	1.11688	0.968615	-0.128938	0.159475	-0.0460043	0.70534	1.02048	0.564902	-0.50361	0.0292524	-0.823928	0.179537	ns
Hspb1	1.05245	1.01752	0.930038	0.0737454	0.0250528	-0.104639	0.236893	0.653528	0.942934	-2.07769	-0.613678	-0.0847708	0.197671	ns
Cxcl10	1.13522	0.945187	0.919597	0.182967	-0.081329	-0.120926	0.599204	0.763601	0.87242	-0.738882	-0.389109	-0.196905	0.0784273	ns
Cd44	1.127	0.852176	1.02083	0.172482	-0.230777	0.0297408	0.251784	0.65864	0.564769	-1.98974	-0.602438	-0.824267	0.0645847	ns
Osmr	0.833461	1.09296	1.07358	-0.262813	0.128237	0.102432	0.886351	0.549616	0.561027	-0.17405	-0.863504	-0.833859	0.0763282	ns
Cp	0.982725	0.945275	1.072	-0.0251403	-0.0811937	0.100305	0.753445	0.474401	0.503999	-0.408426	-1.07582	-0.988506	0.0190515	*
Serpina3n	0.999176	0.946864	1.05396	-0.00118931	-0.0787703	0.0758196	0.455765	1.06153	1.13984	-1.13364	0.086147	0.188829	0.541309	ns
Aspg	1.02783	0.81219	1.15998	0.0395979	-0.300111	0.214103	0.97424	0.270378	0.604734	-0.037651	-1.88695	-0.725627	0.196333	ns
Vim	0.930634	0.919421	1.14995	-0.103715	-0.121202	0.201565	0.330004	0.31712	0.648426	-1.59945	-1.6569	-0.624987	0.0214734	*
Gfap	1.07032	0.854813	1.07487	0.0980424	-0.22632	0.104158	0.191898	0.663562	0.433556	-2.38159	-0.591697	-1.20571	0.0611823	ns
H2.T23	1.07065	0.879699	1.04965	0.0984886	-0.184918	0.0699075	0.801391	0.25564	0.762802	-0.319421	-1.96781	-0.39062	0.179215	ns
Serping1	0.892292	0.912696	1.19501	-0.164412	-0.131794	0.257025	0.629983	0.713792	0.845377	-0.666616	-0.486424	-0.242334	0.0687906	ns
H2.D1	1.04203	1.11202	0.845952	0.0593956	0.153182	-0.241353	0.248789	0.469875	0.543341	-2.00701	-1.08965	-0.880071	0.0228348	*
Ggta1	1.11991	0.876067	1.00403	0.163377	-0.190886	0.00579854	0.832835	0.263457	0.332632	-0.263898	-1.92436	-1.588	0.0727323	ns
Ligp1	1.04575	0.899041	1.05521	0.0645338	-0.153541	0.0775329	0.666566	0.904698	0.542849	-0.58518	-0.144491	-0.881378	0.0784543	ns
Gbp2	1.06986	0.884746	1.0454	0.0974194	-0.176664	0.064049	0.433306	0.95124	0.279685	-1.20654	-0.0721184	-1.83813	0.119656	ns
Fbln5	0.929595	1.19867	0.871738	-0.105325	0.261431	-0.198034	0.619378	0.979237	0.645627	-0.691107	-0.0302708	-0.631227	0.159756	ns
Ugt1a	1.15211	1.01204	0.835848	0.204277	0.0172713	-0.258688	0.916118	0.457936	0.257321	-0.126395	-1.12678	-1.95836	0.124869	ns
Fkbp5	1.00614	1.05752	0.936347	0.00882693	0.0806792	-0.0948846	0.557336	0.603112	0.631202	-0.843382	-0.729501	-0.663827	0.000526351	***
Psmb8	1.10722	0.977177	0.915599	0.146947	-0.0333085	-0.127212	0.756836	0.969003	0.353524	-0.401948	-0.0454272	-1.50012	0.221087	ns
Srgn	0.994309	1.17846	0.82723	-0.00823374	0.236903	-0.273639	0.497144	0.563449	0.383297	-1.00827	-0.827643	-1.38347	0.00862738	**
Amigo2	0.889909	1.00572	1.10437	-0.16827	0.00823402	0.14322	1.0367	0.451472	0.794379	0.0520044	-1.14729	-0.3321	0.267039	ns
Clcf1	0.984576	1.01687	0.99855	-0.0224258	0.0241415	-0.00209376	1.18231	0.926227	1.35186	0.241609	-0.110562	0.434946	0.304064	ns
Tgm1	1.07264	0.887598	1.03976	0.101166	-0.172021	0.0562524	1.03676	0.963554	0.871455	0.0520794	-0.0535622	-0.198503	0.60891	ns
Ptx3	0.811438	1.14536	1.0432	-0.301447	0.195798	0.0610222	1.15209	0.79768	0.992725	0.204256	-0.326119	-0.0105346	0.89783	ns
S100a10	0.961194	1.09892	0.939891	-0.0571011	0.136081	-0.0894353	0.93842	0.74766	0.824758	-0.0916938	-0.419546	-0.277958	0.0930408	ns
Sphk1	0.829423	0.993739	1.17684	-0.26982	-0.0090616	0.234916	0.902589	0.916155	0.863012	-0.147859	-0.126337	-0.212547	0.375132	ns
Cd109	0.861723	0.924234	1.21404	-0.214704	-0.11367	0.27982	0.982944	0.876767	1.30457	-0.0248192	-0.189734	0.383573	0.765916	ns
Ptgs2	0.852015	1.10437	1.04361	-0.23105	0.143227	0.0615865	1.08639	0.863396	1.14247	0.119543	-0.211906	0.192157	0.815346	ns
Emp1	0.977314	0.931707	1.09098	-0.0331062	-0.102052	0.125624	0.884398	1.25889	1.03918	-0.177232	0.332155	0.0554398	0.674254	ns
Slc10a6	1.02499	1.07302	0.901985	0.0356167	0.101678	-0.148825	1.35277	1.08109	1.15564	0.435918	0.112484	0.208691	0.103058	ns
Tm4sf1	1.09374	1.01042	0.895849	0.129263	0.0149497	-0.158673	1.19668	1.02784	0.85561	0.259043	0.0396119	-0.224974	0.865764	ns
B3gnt5	0.987305	1.02751	0.985186	-0.0184326	0.039151	-0.0215316	1.44194	1.21287	1.16209	0.528009	0.27843	0.216726	0.024623	*
Cd14	0.95273	0.958247	1.08902	-0.0698602	-0.0615298	0.123033	0.945687	0.821828	0.76523	-0.0805657	-0.283092	-0.386035	0.0872169	ns
Table legend: expression profile of isolated astrocytes (3 weeks post etomidate injection and 4 weeks post PLX3397 diet) was detected by qPCR.
Two-tailed unpaired Student’s t test was used for comparing the difference between two groups, Values with p<0.05 were accepted as significant, *p<0.05, **p<0.01, ***p<0.001 compared with normal diet mice.
