# Supplementary material for: Hippocampal microglial activation triggers a neurotoxic-specific astrocyte response and mediates etomidate-induced long-term synaptic inhibition
Source: J Neuroinflammation. 2020 Apr 7;17:109. doi: 10.1186/s12974-020-01799-0 (PMC7140340; doi:10.1186/s12974-020-01799-0)
Supplement: Supplementary file 5 — Additional file 5. . [file 12974_2020_1799_MOESM5_ESM.xlsx]

## Sheet: Figure 4B
	Fold change (Normal)			Z-score(Normal)			Fold change (PLX3397)			Z-score(PLX3397)
Gene	1	2	3	1	2	3	1	2	3	1	2	3	p value (Normal vs. PLX3397)	Significance
Il10	1.03039	1.00994	0.959672	0.043187	0.0142696	-0.059386	0.928997	0.664687	1.03025	-0.106253	-0.589253	0.0429953	0.324551	ns
Il6	0.85448	1.09201	1.05351	-0.226882	0.126985	0.0752051	0.755512	0.812336	0.597072	-0.404474	-0.299851	-0.744023	0.0522792	ns
Il12a	1.08318	1.02057	0.896247	0.115274	0.0293775	-0.158031	0.610902	0.602397	1.10054	-0.710986	-0.731214	0.138209	0.221873	ns
Tnf	0.929931	1.03554	1.03453	-0.104805	0.0503826	0.0489754	0.701542	0.992256	1.15306	-0.511398	-0.0112161	0.205466	0.659115	ns
Ifna	0.993104	1.10477	0.902131	-0.00998397	0.14374	-0.148591	0.919341	0.917153	0.567982	-0.121328	-0.124766	-0.816082	0.228791	ns
Ccl5	1.03826	0.888755	1.07298	0.0541686	-0.170142	0.101629	0.743672	0.734865	1.12874	-0.427262	-0.44445	0.174717	0.359731	ns
Ccl20	1.07872	0.875637	1.04564	0.109327	-0.191596	0.0643844	1.11396	1.02835	0.568476	0.1557	0.0403246	-0.814828	0.56543	ns
Cxcl1	0.912572	0.97561	1.11182	-0.13199	-0.0356242	0.152921	0.66122	0.775778	0.694615	-0.596797	-0.366284	-0.525715	0.0103913	*
Cxcl10	0.926481	1.03074	1.04278	-0.110167	0.0436854	0.0604288	0.669283	0.593732	0.789717	-0.579312	-0.752116	-0.340593	0.0132989	*
Csf2	0.969841	0.959139	1.07102	-0.0441805	-0.0601887	0.0989865	1.02391	0.740049	1.031	0.0340948	-0.434308	0.0440498	0.51941	ns
Cd16	1.02659	0.978772	0.994633	0.0378671	-0.0309547	-0.00776432	0.697301	0.908632	0.726666	-0.520147	-0.138232	-0.460636	0.0363248	*
Cd86	1.16598	0.943251	0.890769	0.221543	-0.0842863	-0.166877	1.14953	0.790558	1.06428	0.201046	-0.339056	0.0898794	0.977169	ns
Nos2	0.920468	0.91023	1.1693	-0.11956	-0.135696	0.225647	0.550219	0.977467	0.96996	-0.861923	-0.0328795	-0.0440021	0.367731	ns
Il1ra	0.940645	0.884057	1.1753	-0.0882781	-0.177789	0.233027	0.918523	0.547703	0.752348	-0.122612	-0.868533	-0.410528	0.142621	ns
Il4	1.20908	0.939061	0.851859	0.27391	-0.0907091	-0.231313	0.84764	0.890186	0.850996	-0.238477	-0.167821	-0.232775	0.265358	ns
Tgfb1	0.927784	0.96342	1.1088	-0.108139	-0.0537636	0.148994	0.851613	0.928485	0.707463	-0.231731	-0.107049	-0.499274	0.120274	ns
Ccl22	1.13461	1.06201	0.803375	0.182202	0.086798	-0.315854	0.54625	0.843991	0.909955	-0.872368	-0.244701	-0.136133	0.218298	ns
Cd206	1.02734	1.04755	0.925117	0.0389105	0.0670126	-0.112292	0.617177	0.797616	0.639247	-0.696245	-0.326233	-0.645555	0.0125438	*
Cd163	0.858309	1.07267	1.06902	-0.220432	0.101209	0.0962879	1.13619	0.804029	0.92729	0.184206	-0.314681	-0.108907	0.708503	ns
Arg1	1.02816	1.01338	0.958453	0.0400716	0.0191789	-0.061221	0.774662	0.713526	1.21308	-0.36836	-0.486963	0.278677	0.469339	ns
Ym1	1.11893	0.980777	0.900296	0.162115	-0.0280024	-0.151528	0.916341	0.814678	0.669972	-0.126044	-0.295698	-0.577828	0.110577	ns
Fizz1	1.05485	0.811369	1.13378	0.0770361	-0.301569	0.181143	0.958296	0.834286	0.586879	-0.0614567	-0.261386	-0.768865	0.244901	ns
Il10	1.05903	0.878028	1.06294	0.0827428	-0.187661	0.0880636	1.03556	0.613648	1.13057	0.0504058	-0.704517	0.177057	0.624655	ns
Il4ra	1.01185	1.02956	0.958585	0.0169963	0.0420337	-0.0610213	0.953691	0.776991	0.564114	-0.0684066	-0.364031	-0.825941	0.133074	ns
Csf3	1.02769	0.981078	0.991236	0.0393991	-0.0275606	-0.0126988	0.591127	0.80522	1.03491	-0.758461	-0.312546	0.0495123	0.220521	ns
Table legend: expression profile of isolated microglia (3 weeks post etomidate injection and 2 weeks post PLX3397 diet) was detected by qPCR.
Two-tailed unpaired Student’s t test was used for comparing the difference between two groups, Values with p<0.05 were accepted as significant, *p<0.05 compared with normal diet mice.

## Sheet: Figure 4H
	Fold change (Normal)			Z-score(Normal)			Fold change (PLX3397)			Z-score(PLX3397)
Gene	1	2	3	1	2	3	1	2	3	1	2	3	p value (Normal vs. PLX3397)	Significance
Lcn2	0.938017	0.962695	1.09929	-0.0923133	-0.0548487	0.136568	1.12668	1.0847	0.851584	0.17208	0.1173	-0.231779	0.883011	ns
Steap4	0.982424	0.916855	1.10072	-0.0255827	-0.125235	0.138449	1.01457	1.06603	1.07023	0.0208692	0.0922445	0.0979177	0.408729	ns
S1pr3	1.0221	0.96292	1.01497	0.0315431	-0.0545115	0.0214438	0.84739	1.0157	1.03407	-0.238902	0.0224721	0.048333	0.592807	ns
Timp1	1.01445	0.921346	1.06421	0.0206928	-0.118185	0.0897798	0.881927	1.09704	1.08695	-0.181269	0.13362	0.120287	0.833808	ns
Hspb1	0.83867	1.21206	0.949267	-0.253824	0.277464	-0.0751146	1.10536	0.89621	1.20433	0.144512	-0.158092	0.268236	0.638376	ns
Cxcl10	1.01267	1.03931	0.948013	0.0181681	0.0556324	-0.0770218	1.06252	0.833048	0.775244	0.0874956	-0.263529	-0.367277	0.276945	ns
Cd44	1.08608	1.01527	0.898645	0.119136	0.0218652	-0.154177	0.995297	0.914318	0.926543	-0.00680171	-0.129231	-0.11007	0.430138	ns
Osmr	1.04785	1.1143	0.837854	0.0674265	0.156137	-0.255229	1.06718	1.06846	1.1212	0.0938068	0.0955265	0.165038	0.368843	ns
Cp	0.870146	1.10915	1.02071	-0.200671	0.149449	0.0295712	0.966326	1.02659	1.04645	-0.0494176	0.0378591	0.0655059	0.827603	ns
Serpina3n	0.802644	1.10692	1.09044	-0.317167	0.146546	0.12491	1.06398	0.969938	0.978149	0.0894716	-0.0440358	-0.0318741	0.90592	ns
Aspg	1.06491	1.04845	0.886642	0.0907312	0.068255	-0.173576	0.955619	0.948214	1.10449	-0.0654921	-0.0767154	0.143376	0.964467	ns
Vim	0.924778	1.16843	0.906792	-0.112821	0.224571	-0.141156	1.11663	1.07794	1.30348	0.159154	0.108283	0.382366	0.192265	ns
Gfap	0.896801	1.11745	0.985749	-0.15714	0.16021	-0.0207074	0.882339	0.815178	1.05527	-0.180595	-0.294813	0.0776164	0.426981	ns
H2.T23	0.85253	1.08626	1.06121	-0.230178	0.119375	0.0857056	0.96358	0.839506	0.794173	-0.053523	-0.252387	-0.332474	0.214842	ns
Serping1	1.12533	0.930949	0.943723	0.170345	-0.103226	-0.0835643	1.32422	1.06338	1.3183	0.405148	0.0886534	0.39868	0.0908675	ns
H2.D1	1.06533	1.00878	0.925895	0.0912983	0.0126069	-0.11108	1.05802	0.86157	0.798216	0.0813625	-0.21496	-0.325148	0.327061	ns
Ggta1	0.982261	0.879907	1.13783	-0.025822	-0.184577	0.186287	1.18847	0.894858	1.11422	0.249105	-0.160269	0.156034	0.613611	ns
Ligp1	1.13205	0.86098	1.00697	0.178943	-0.215948	0.0100139	1.1731	0.845021	1.14477	0.230322	-0.242941	0.195053	0.73247	ns
Gbp2	1.07972	0.956976	0.963304	0.110657	-0.0634447	-0.0539376	0.922036	0.869097	0.905283	-0.117105	-0.202411	-0.143559	0.0698351	ns
Fbln5	0.929155	1.03168	1.03916	-0.10601	0.0450003	0.0554207	0.875887	0.758845	0.7365	-0.191184	-0.398123	-0.441242	0.0214331	*
Ugt1a	0.895398	0.95114	1.15346	-0.159399	-0.0722705	0.20597	1.31982	0.904538	1.10799	0.400339	-0.144746	0.14794	0.497996	ns
Fkbp5	0.871267	1.0399	1.08883	-0.198812	0.056448	0.122779	0.874385	1.0692	1.25593	-0.193659	0.0965312	0.328754	0.666199	ns
Psmb8	1.07746	0.943903	0.978636	0.107636	-0.0832897	-0.0311563	0.861136	1.02041	0.986008	-0.215687	0.0291553	-0.0203292	0.517172	ns
Srgn	0.988578	1.04201	0.969417	-0.0165735	0.0593624	-0.0448108	1.31634	1.23023	1.03882	0.396534	0.298927	0.054949	0.0775877	ns
Amigo2	1.00045	1.04342	0.956127	0.000650028	0.0613238	-0.0647265	0.80241	0.95811	0.848	-0.317589	-0.061737	-0.237864	0.071102	ns
Clcf1	0.895393	1.02722	1.07739	-0.159407	0.0387392	0.107542	1.05154	1.01614	1.01702	0.0725014	0.0230981	0.024346	0.615835	ns
Tgm1	1.05994	1.06858	0.871482	0.0839823	0.0956926	-0.198457	0.796911	1.15988	1.13362	-0.327509	0.213971	0.180935	0.89268	ns
Ptx3	1.20966	0.972732	0.817606	0.274604	-0.0398856	-0.290523	0.835765	0.845628	1.07235	-0.258831	-0.241905	0.10078	0.598934	ns
S100a10	0.93716	0.957353	1.10549	-0.093632	-0.0628766	0.144681	1.25629	1.30745	1.02432	0.329168	0.386751	0.0346673	0.127033	ns
Sphk1	1.00314	0.878847	1.11802	0.00451657	-0.186317	0.160943	1.00745	0.891154	1.11303	0.0107057	-0.166253	0.154494	0.963801	ns
Cd109	0.91116	0.882632	1.20621	-0.134224	-0.180117	0.270479	0.924543	1.06825	1.02769	-0.113188	0.0952492	0.0394025	0.895821	ns
Ptgs2	0.875842	1.05414	1.07002	-0.191257	0.0760629	0.0976381	1.20162	1.01635	1.15173	0.264976	0.023394	0.203803	0.222859	ns
Emp1	1.07452	0.965658	0.959818	0.103698	-0.0504164	-0.0591669	1.2195	1.09354	1.00742	0.286284	0.12901	0.0106659	0.207209	ns
Slc10a6	1.05644	0.872796	1.07077	0.0792043	-0.196283	0.0986466	1.03728	0.874178	0.861598	0.0528061	-0.194001	-0.214913	0.429842	ns
Tm4sf1	1.00006	1.03572	0.964211	9.21367e-05	0.0506408	-0.0525788	0.941879	1.00888	0.782406	-0.0863862	0.0127539	-0.354011	0.279336	ns
B3gnt5	0.989152	0.919341	1.09151	-0.0157357	-0.121327	0.126321	1.13026	0.803286	0.838283	0.17666	-0.316014	-0.254491	0.496205	ns
Cd14	0.932624	0.986373	1.081	-0.100632	-0.0197949	0.11237	0.882836	1.21731	1.06289	-0.179783	0.283699	0.087992	0.675745	ns
Table legend: expression profile of isolated astrocytes (3 weeks post etomidate injection and 2 weeks post PLX3397 diet) was detected by qPCR.
Two-tailed unpaired Student’s t test was used for comparing the difference between two groups, Values with p<0.05 were accepted as significant, *p<0.05 compared with normal diet mice.
