# Supplementary material for: Hippocampal microglial activation triggers a neurotoxic-specific astrocyte response and mediates etomidate-induced long-term synaptic inhibition
Source: J Neuroinflammation. 2020 Apr 7;17:109. doi: 10.1186/s12974-020-01799-0 (PMC7140340; doi:10.1186/s12974-020-01799-0)
Supplement: Supplementary file 6 — Additional file 6. . [file 12974_2020_1799_MOESM6_ESM.xlsx]

## Sheet: Figure S5C
	Fold change (Saline)			Z-score(Saline)			Fold change (LPS)			Z-score(LPS)
Gene	1	2	3	1	2	3	1	2	3	1	2	3	p value (Saline vs. LPS)	Significance
Il10	0.928443	1.06649	1.00506	-0.107114	0.092873	0.00728861	1.78848	5.46136	4.24821	0.838733	2.44926	2.08686	0.0217332	*
Il6	0.947626	0.942585	1.10979	-0.0776101	-0.0853048	0.150285	5.14856	5.32348	2.43387	2.36417	2.41237	1.28325	0.00578963	**
Il12a	0.95695	0.98196	1.06109	-0.0634839	-0.0262636	0.0855461	7.44092	2.97868	4.40186	2.89548	1.57467	2.13811	0.00461911	**
Tnf	1.03277	0.983748	0.983485	0.0465137	-0.0236387	-0.0240245	4.27041	4.63335	3.34282	2.09437	2.21206	1.74107	0.000148695	***
Ifna	1.05135	0.927186	1.02147	0.0722385	-0.109069	0.0306431	1.15094	2.22009	5.29037	0.20281	1.15062	2.40337	0.121413	ns
Ccl5	1.00264	0.880379	1.11698	0.00379959	-0.183803	0.159608	5.98593	5.90849	1.46271	2.58158	2.56279	0.548646	0.0491465	*
Ccl20	0.955817	1.03108	1.01311	-0.0651931	0.0441519	0.0187847	2.55655	6.6259	6.05436	1.3542	2.72812	2.59798	0.00711837	**
Cxcl1	0.968367	0.94127	1.09036	-0.0463747	-0.0873199	0.124809	6.49404	1.5454	5.2221	2.69912	0.62798	2.38463	0.04221	*
Cxcl10	1.09301	1.01845	0.888536	0.128311	0.0263762	-0.170498	1.60436	3.40607	1.11607	0.682001	1.76811	0.158425	0.143779	ns
Csf2	0.952243	0.986659	1.0611	-0.070598	-0.019376	0.0855571	1.29103	2.71862	6.66791	0.368519	1.44287	2.73724	0.091488	ns
Cd16	1.07372	1.06841	0.857867	0.102619	0.0954692	-0.221175	1.11743	2.51007	1.70117	0.160181	1.32773	0.76653	0.0983307	ns
Cd86	0.921511	0.945886	1.1326	-0.117926	-0.0802624	0.179642	6.43873	4.65016	7.5229	2.68678	2.21728	2.91129	0.000314117	***
Nos2	0.90978	1.13435	0.955869	-0.136411	0.181868	-0.0651151	4.30727	6.41271	7.52486	2.10677	2.68093	2.91167	0.00056792	***
Il1ra	0.993799	1.07171	0.93449	-0.00897345	0.0999157	-0.0977492	1.39702	1.05667	1.09305	0.482348	0.0795222	0.12836	0.170407	ns
Il4	1.10923	0.77012	1.12065	0.149553	-0.376844	0.164341	1.39312	1.21515	1.01209	0.478318	0.281129	0.0173387	0.276822	ns
Tgfb1	1.12128	0.991346	0.887377	0.165144	-0.0125399	-0.172381	1.35225	1.69333	1.58819	0.43536	0.759862	0.667387	0.0102299	*
Ccl22	0.959583	1.007	1.03341	-0.0595202	0.0100702	0.0474159	0.895317	1.39952	1.46802	-0.15953	0.484928	0.55387	0.269433	ns
Cd206	1.06275	0.891145	1.0461	0.0878088	-0.166268	0.0650212	1.02059	0.867422	0.969494	0.02941	-0.205195	-0.0446966	0.552937	ns
Cd163	0.995285	1.04228	0.962438	-0.00681903	0.0597394	-0.0552345	0.987212	1.43286	1.42421	-0.0185681	0.5189	0.510163	0.135283	ns
Arg1	0.868023	1.13919	0.992792	-0.204195	0.188002	-0.010437	1.2581	0.850919	0.925213	0.331251	-0.232907	-0.112143	0.984393	ns
Ym1	1.08444	0.927158	0.988398	0.116955	-0.109112	-0.0168358	0.945125	1.14243	0.928635	-0.0814232	0.192105	-0.106816	0.972301	ns
Fizz1	1.04231	1.1386	0.819089	0.05979	0.187258	-0.287909	1.30136	0.832199	1.22347	0.380015	-0.265	0.290978	0.578647	ns
Il10	1.09762	0.930829	0.971553	0.134377	-0.103412	-0.041636	1.19295	1.39915	0.805826	0.254538	0.484556	-0.311459	0.586005	ns
Il4ra	0.999051	0.986414	1.01454	-0.00137033	-0.019735	0.0208194	1.22009	0.967315	1.05383	0.286984	-0.047943	0.0756385	0.34648	ns
Csf3	0.997346	1.02254	0.98011	-0.00383461	0.0321629	-0.0289838	1.06478	0.732372	1.34937	0.0905584	-0.449351	0.432289	0.928077	ns
Table legend: expression profile of isolated microglia (1 week post etomidate sedative injection and 2 weeks post LPS injection) was detected by qPCR.
Two-tailed unpaired Student’s t test was used for comparing the difference between two groups, Values with p<0.05 were accepted as significant, *p<0.05, **p<0.01, ***p<0.001 compared with saline injected mice.

## Sheet: Figure 5B
	Fold change (Saline)			Z-score(Saline)			Fold change (LPS)			Z-score(LPS)
Gene	1	2	3	1	2	3	1	2	3	1	2	3	p value (Saline vs. LPS)	Significance
Il10	1.04522	1.07833	0.87645	0.0638011	0.108804	-0.190256	1.02729	3.31946	1.32048	0.0388464	1.73095	0.401058	0.235356	ns
Il6	0.881798	1.0597	1.05851	-0.18148	0.0836501	0.0820295	4.41326	2.50412	4.93514	2.14185	1.3243	2.30309	0.00362913	**
Il12a	1.20265	0.890321	0.907031	0.266215	-0.167603	-0.140777	4.72344	4.87799	5.20133	2.23984	2.28629	2.37888	9.27863e-05	***
Tnf	0.980084	0.956228	1.06369	-0.0290231	-0.0645731	0.0890752	2.10576	3.14576	1.3693	1.07434	1.65341	0.453444	0.0384866	*
Ifna	1.13939	0.87019	0.990418	0.188264	-0.200597	-0.013891	2.03718	2.80856	2.1496	1.02658	1.48983	1.10407	0.00261355	**
Ccl5	1.23909	0.906084	0.854828	0.309279	-0.142284	-0.226294	1.08774	1.87873	1.47182	0.121333	0.909761	0.557601	0.123467	ns
Ccl20	0.964189	1.0931	0.942707	-0.0526127	0.128431	-0.0851189	1.7512	3.9967	1.53388	0.808345	1.99881	0.617187	0.0589636	ns
Cxcl1	0.99939	1.12137	0.879241	-0.000880147	0.16526	-0.185669	1.43571	1.63754	3.98428	0.521761	0.71153	1.99432	0.084101	ns
Cxcl10	1.01214	0.987741	1.00012	0.0174131	-0.0177957	0.000167747	2.43451	3.62908	1.56833	1.28363	1.8596	0.649226	0.0224511	*
Csf2	0.981943	0.939481	1.07858	-0.0262885	-0.090064	0.109127	2.00898	4.54019	4.47093	1.00646	2.18275	2.16057	0.0104554	*
Cd16	1.00013	0.984838	1.01504	0.000180412	-0.022042	0.0215325	4.1458	4.66875	5.18715	2.05165	2.22304	2.37494	1.93569e-05	***
Cd86	1.19546	0.943173	0.861366	0.257567	-0.084406	-0.215302	2.86399	4.59893	4.57455	1.51802	2.2013	2.19363	0.00174222	**
Nos2	0.997317	1.02304	0.979638	-0.0038753	0.0328685	-0.0296788	1.76848	5.15438	2.68264	0.822507	2.3658	1.42365	0.0267636	*
Il1ra	1.20646	0.895433	0.898109	0.270777	-0.159343	-0.155037	3.55202	4.35519	4.21303	1.82864	2.12273	2.07486	0.000280713	***
Il4	1.17934	0.816194	1.00447	0.237974	-0.293016	0.00643558	4.59135	3.80191	4.25857	2.19892	1.92672	2.09037	0.000269342	***
Tgfb1	0.839637	1.05251	1.10785	-0.252163	0.0738388	0.147762	4.04075	1.95476	1.86936	2.01462	0.966988	0.902542	0.0266141	*
Ccl22	1.00865	0.870816	1.12054	0.0124221	-0.19956	0.164189	1.472	3.77014	2.72308	0.557778	1.91462	1.44524	0.0331717	*
Cd206	1.09302	0.832173	1.07481	0.128314	-0.265044	0.104083	4.53457	2.6675	3.41292	2.18097	1.41549	1.77101	0.00212948	**
Cd163	0.825446	1.12462	1.04994	-0.276755	0.169434	0.0703028	3.61566	2.03823	4.31255	1.85426	1.02732	2.10854	0.00901785	**
Arg1	0.802804	1.11534	1.08186	-0.316881	0.157483	0.11351	4.67973	1.27863	4.31106	2.22642	0.354594	2.10804	0.0646566	ns
Ym1	1.0966	0.943568	0.959831	0.133039	-0.0838019	-0.0591475	1.80346	1.91427	1.23082	0.850766	0.936795	0.299625	0.0295915	*
Fizz1	1.06703	0.814083	1.11888	0.0936072	-0.296751	0.162058	4.25516	4.52194	4.11989	2.08921	2.17694	2.04261	0.000139711	***
Il10	1.0721	1.04964	0.878263	0.10044	0.0698894	-0.187275	3.69835	3.04822	1.45033	1.88688	1.60797	0.536384	0.0328858	*
Il4ra	0.989388	0.955876	1.05474	-0.0153912	-0.0651052	0.076882	1.46268	3.06467	0.938087	0.548612	1.61573	-0.0922067	0.238513	ns
Csf3	1.09404	1.04875	0.857203	0.129669	0.0686764	-0.222291	4.48959	2.59074	2.70068	2.16658	1.37336	1.43332	0.00385889	**
Table legend: expression profile of isolated microglia (3 weeks post etomidate sedative injection and 4 weeks post LPS injection) was detected by qPCR.
Two-tailed unpaired Student’s t test was used for comparing the difference between two groups, Values with p<0.05 were accepted as significant, *p<0.05, **p<0.01, ***p<0.001 compared with saline injected mice.

## Sheet: Figure 5H
	Fold change (Saline)			Z-score(Saline)			Fold change (LPS)			Z-score(LPS)
Gene	1	2	3	1	2	3	1	2	3	1	2	3	p value (Saline vs. LPS)	Significance
Lcn2	0.953005	1.00181	1.04518	-0.069444	0.00261411	0.063753	0.786916	0.892143	0.702021	-0.345719	-0.164654	-0.510414	0.0338558	*
Steap4	1.22344	0.926335	0.850224	0.290945	-0.110394	-0.234086	1.69052	1.93332	1.24573	0.757467	0.95108	0.316991	0.0477337	*
S1pr3	1.01465	1.05349	0.93186	0.0209785	0.0751806	-0.101815	1.83662	0.846832	2.13973	0.877052	-0.239852	1.09743	0.236803	ns
Timp1	0.963807	0.992437	1.04376	-0.0531834	-0.0109524	0.0617839	1.54085	1.96619	1.1098	0.623727	0.975401	0.150306	0.0728427	ns
Hspb1	1.14694	1.02586	0.827201	0.19779	0.036833	-0.27369	2.1643	1.92484	1.87139	1.1139	0.944741	0.904112	0.0027945	**
Cxcl10	0.981154	0.895988	1.12286	-0.027449	-0.158449	0.167176	1.97788	1.39003	2.15553	0.983955	0.475121	1.10804	0.0161348	*
Cd44	0.89868	0.941435	1.15989	-0.154121	-0.0870666	0.213982	1.44831	1.24988	1.51699	0.534369	0.321786	0.60121	0.0247357	*
Osmr	1.02375	0.825239	1.15101	0.0338659	-0.277116	0.202899	1.55369	1.15562	1.74836	0.635698	0.208663	0.806	0.0676585	ns
Cp	1.04215	0.946508	1.01135	0.0595574	-0.079314	0.0162772	1.90959	0.801469	1.50837	0.933263	-0.319282	0.592991	0.343858	ns
Serpina3n	0.971307	0.998808	1.02988	-0.0420003	-0.00172007	0.0424822	0.911574	1.16526	2.21296	-0.133568	0.220649	1.14598	0.342328	ns
Aspg	1.01816	1.10523	0.876611	0.0259658	0.144344	-0.189991	1.05491	1.01206	1.40457	0.0771132	0.017296	0.490129	0.321028	ns
Vim	1.02108	1.0136	0.965318	0.0301018	0.019486	-0.0509245	1.46365	2.12605	1.11437	0.549575	1.08817	0.156223	0.0920645	ns
Gfap	1.01979	1.0073	0.972911	0.0282678	0.0104962	-0.0396201	2.09071	1.44482	1.82127	1.06399	0.530885	0.864945	0.00638707	**
H2.T23	1.08334	1.10405	0.812611	0.115491	0.1428	-0.299363	1.16679	1.21456	1.82964	0.222551	0.280432	0.871558	0.134349	ns
Serping1	1.15235	0.960332	0.887317	0.204581	-0.058395	-0.172479	2.1132	1.31695	0.886736	1.07943	0.397198	-0.173424	0.307167	ns
H2.D1	0.947867	1.03136	1.02078	-0.0772431	0.0445428	0.029667	0.944402	1.24185	1.93875	-0.0825269	0.312485	0.955129	0.263653	ns
Ggta1	0.929157	1.09005	0.98079	-0.106005	0.124398	-0.0279842	0.751923	1.5358	2.02531	-0.411344	0.61899	1.01814	0.393657	ns
Ligp1	1.01246	0.966029	1.02151	0.0178661	-0.0498622	0.0307041	0.621852	1.20749	0.900718	-0.685357	0.272008	-0.150853	0.536874	ns
Gbp2	1.17046	1.01114	0.818392	0.22708	0.0159887	-0.289135	1.66944	1.70299	0.85243	0.739367	0.768067	-0.230347	0.288558	ns
Fbln5	0.871393	1.19269	0.935917	-0.198605	0.254219	-0.0955471	1.91333	0.935007	2.07667	0.936083	-0.0969511	1.05427	0.174201	ns
Ugt1a	1.08848	0.812064	1.09946	0.12231	-0.300334	0.136794	1.85416	0.927345	1.5018	0.890766	-0.108821	0.586688	0.226063	ns
Fkbp5	1.03504	0.918846	1.04612	0.0496806	-0.122104	0.0650455	1.19353	1.50307	0.790382	0.255232	0.587911	-0.339377	0.572791	ns
Psmb8	0.966031	1.03922	0.99475	-0.0498586	0.0554999	-0.00759436	2.08502	1.0175	0.845739	1.06006	0.0250278	-0.241716	0.518216	ns
Srgn	0.961222	0.978593	1.06019	-0.0570585	-0.0312191	0.084316	1.47253	1.44611	2.11665	0.558297	0.532181	1.08178	0.0169883	*
Amigo2	1.06827	1.12995	0.801781	0.0952808	0.176254	-0.318721	1.94682	1.01364	0.674972	0.961118	0.0195441	-0.5671	0.760597	ns
Clcf1	1.08972	0.829023	1.08125	0.123961	-0.270515	0.112705	1.03508	0.913579	1.07887	0.0497392	-0.130399	0.109519	0.894765	ns
Tgm1	1.05583	1.04799	0.896181	0.078372	0.067629	-0.158138	1.18515	0.950357	0.889679	0.245074	-0.0734587	-0.168643	0.974303	ns
Ptx3	1.08882	0.876265	1.03492	0.122762	-0.190561	0.0495161	1.21366	0.98822	1.20837	0.279369	-0.0170952	0.273056	0.246552	ns
S100a10	0.881031	1.04265	1.07632	-0.182735	0.0602495	0.106111	1.30013	1.07193	1.26476	0.378657	0.100217	0.338858	0.0899399	ns
Sphk1	0.917984	1.09676	0.985255	-0.12346	0.133249	-0.0214304	1.15378	0.881161	0.910368	0.206373	-0.182522	-0.135478	0.827712	ns
Cd109	1.11714	0.810171	1.07269	0.159808	-0.303702	0.101234	0.858766	1.01584	1.06571	-0.219663	0.0226711	0.0918176	0.910268	ns
Ptgs2	0.905424	1.0661	1.02847	-0.143334	0.0923476	0.0405026	0.760133	1.02934	0.944199	-0.395677	0.0417129	-0.0828367	0.392669	ns
Emp1	1.09963	0.971312	0.929062	0.137012	-0.0419926	-0.106153	1.31994	1.2922	1.29427	0.400468	0.369825	0.37214	0.00635274	**
Slc10a6	0.950455	1.00702	1.04252	-0.0733095	0.0100929	0.0600812	0.966447	0.863349	1.08641	-0.0492371	-0.211984	0.119574	0.678107	ns
Tm4sf1	1.0258	0.799787	1.17441	0.0367506	-0.322312	0.231938	1.07009	1.27784	1.01227	0.0977305	0.35371	0.0175915	0.414102	ns
B3gnt5	1.06421	0.919451	1.01633	0.0897887	-0.121155	0.0233752	1.02639	0.940534	0.920377	0.0375787	-0.0884478	-0.119703	0.528765	ns
Cd14	0.856391	1.01353	1.13008	-0.223659	0.0193926	0.176421	0.765266	1.07645	0.825736	-0.385967	0.10628	-0.276248	0.404878	ns
Table legend: expression profile of isolated astrocytes (3 weeks post etomidate sedative injection and 4 weeks post LPS injection) was detected by qPCR.
Two-tailed unpaired Student’s t test was used for comparing the difference between two groups, Values with p<0.05 were accepted as significant, *p<0.05, **p<0.01, ***p<0.001 compared with saline injected mice.
