# Supplementary material for: Hippocampal microglial activation triggers a neurotoxic-specific astrocyte response and mediates etomidate-induced long-term synaptic inhibition
Source: J Neuroinflammation. 2020 Apr 7;17:109. doi: 10.1186/s12974-020-01799-0 (PMC7140340; doi:10.1186/s12974-020-01799-0)
Supplement: Supplementary file 7 — Additional file 7. . [file 12974_2020_1799_MOESM7_ESM.xlsx]

## Sheet: Figure S6C
	Fold change (Saline)			Z-score(Saline)			Fold change (CNO)			Z-score(CNO)
Gene	1	2	3	1	2	3	1	2	3	1	2	3	p value (Saline vs. CNO)	Significance
Il10	0.947616	1.10821	0.944179	-0.077625	0.148225	-0.0828683	0.931498	1.09034	1.1463	-0.102375	0.124784	0.196982	0.548748	ns
Il6	0.919065	1.1972	0.883733	-0.121762	0.259667	-0.178318	1.1581	1.21862	1.09146	0.211759	0.285248	0.12626	0.201807	ns
Il12a	0.941215	0.980193	1.07859	-0.0874036	-0.0288619	0.109149	0.923114	0.878498	0.960374	-0.115419	-0.186889	-0.0583317	0.163427	ns
Tnf	0.945645	0.846345	1.20801	-0.0806295	-0.240682	0.272633	0.968973	0.839379	0.936327	-0.0454719	-0.252605	-0.0949155	0.522595	ns
Ifna	0.918872	0.989399	1.09173	-0.122064	-0.0153761	0.126615	0.908738	0.912456	1.18323	-0.138064	-0.132173	0.242733	0.971271	ns
Ccl5	1.17302	0.805493	1.02149	0.230229	-0.312056	0.0306701	0.884853	1.12525	1.11114	-0.176491	0.17025	0.15204	0.752487	ns
Ccl20	0.965677	1.03285	1.00147	-0.0503867	0.0466286	0.00212509	1.16713	0.980658	0.924202	0.222962	-0.0281777	-0.11372	0.805612	ns
Cxcl1	0.962005	0.918093	1.1199	-0.0558839	-0.123288	0.163373	0.921874	0.93965	1.224	-0.117359	-0.0898054	0.291606	0.842668	ns
Cxcl10	0.853237	1.0482	1.09857	-0.228981	0.0679076	0.135624	1.02735	1.04141	0.958133	0.0389257	0.0585384	-0.0617024	0.871116	ns
Csf2	1.07475	1.12891	0.796336	0.104007	0.17493	-0.32855	0.955181	0.950347	1.16783	-0.066154	-0.0734732	0.22383	0.821622	ns
Cd16	1.03953	0.969465	0.991009	0.0559256	-0.044739	-0.01303	0.919311	0.929202	1.2001	-0.121375	-0.105936	0.263158	0.927184	ns
Cd86	0.990796	0.943288	1.06592	-0.01334	-0.0842295	0.0920934	0.9764	1.07544	0.971041	-0.0344554	0.104924	-0.0423959	0.880966	ns
Nos2	0.935522	0.961986	1.10249	-0.0961573	-0.0559125	0.140769	1.07607	1.07508	0.978579	0.105769	0.10445	-0.0312405	0.502478	ns
Il1ra	1.02144	1.07201	0.906553	0.030605	0.100313	-0.141536	1.23221	1.19764	1.03166	0.301243	0.260198	0.0449613	0.127356	ns
Il4	0.94293	1.15779	0.899278	-0.0847774	0.211377	-0.153162	0.877203	1.05369	0.937293	-0.189017	0.0754567	-0.0934275	0.681167	ns
Tgfb1	0.980424	0.861629	1.15795	-0.0285229	-0.214861	0.21157	0.795681	1.15442	1.11921	-0.329738	0.207169	0.16248	0.915525	ns
Ccl22	0.857751	1.0624	1.07985	-0.221369	0.087324	0.110832	0.881458	0.916807	0.944328	-0.182037	-0.125311	-0.0826403	0.331898	ns
Cd206	0.864092	1.09423	1.04167	-0.210743	0.129922	0.0589029	0.93177	1.03996	0.964093	-0.101954	0.05653	-0.0527558	0.834247	ns
Cd163	0.904512	1.06836	1.02713	-0.144788	0.0953974	0.0386159	1.01971	0.98848	1.13875	0.0281649	-0.0167162	0.187457	0.504159	ns
Arg1	0.982642	0.951327	1.06603	-0.0252626	-0.0719866	0.0922496	0.985644	1.05736	1.03512	-0.0208616	0.0804655	0.0497977	0.542354	ns
Ym1	0.976567	1.0713	0.952133	-0.0342087	0.0993627	-0.0707656	0.76567	1.05144	0.845456	-0.385205	0.072366	-0.242199	0.274337	ns
Fizz1	1.09022	0.914265	0.995516	0.124618	-0.129315	-0.00648374	0.993529	0.903829	0.890825	-0.00936613	-0.145878	-0.166786	0.306115	ns
Il10	0.868256	1.08207	1.04967	-0.203808	0.113797	0.0699385	0.826379	1.08999	0.873687	-0.275124	0.124317	-0.194812	0.528305	ns
Il4ra	0.889261	1.0794	1.03134	-0.16932	0.110225	0.0445225	0.957996	1.17912	1.24655	-0.0619091	0.237716	0.317936	0.301993	ns
Csf3	0.942736	0.990772	1.06649	-0.0850741	-0.0133751	0.0928731	0.969319	0.918257	0.841612	-0.0449562	-0.123031	-0.248773	0.156632	ns
Table legend: expression profile of isolated microglia (1 week post etomidate sedative injection) was detected by qPCR.
Two-tailed unpaired Student’s t test was used for comparing the difference between two groups, Values with p<0.05 were accepted as significant compared with saline injected mice.

## Sheet: Figure 6B
	Fold change (Saline)			Z-score(Saline)			Fold change (CNO)			Z-score(CNO)
Gene	1	2	3	1	2	3	1	2	3	1	2	3	p value (Saline vs. CNO)	Significance
Il10	0.954663	1.138	0.907336	-0.0669359	0.186502	-0.140291	0.773829	0.812057	0.956943	-0.369913	-0.300348	-0.0634944	0.154641	ns
Il6	1.01065	1.12269	0.866666	0.0152788	0.166956	-0.206452	0.849408	0.991646	1.02688	-0.23547	-0.0121023	0.0382683	0.676296	ns
Il12a	1.07663	0.955173	0.968195	0.106525	-0.0661658	-0.0466303	1.07035	1.05024	1.18194	0.0980888	0.0707255	0.241158	0.141884	ns
Tnf	0.933255	0.983504	1.08324	-0.0996562	-0.0239978	0.115354	0.960108	1.19504	0.905738	-0.0587313	0.257064	-0.142834	0.884202	ns
Ifna	0.843094	1.01872	1.13819	-0.246234	0.0267551	0.186738	0.862838	1.00902	1.06191	-0.212838	0.0129483	0.0866641	0.871173	ns
Ccl5	0.937365	0.905302	1.15733	-0.0933177	-0.143529	0.210804	0.874443	1.00228	0.933582	-0.193564	0.00328148	-0.0991517	0.519382	ns
Ccl20	1.0977	0.963911	0.938388	0.134485	-0.0530284	-0.0917435	1.15472	0.92583	1.19061	0.207541	-0.111182	0.2517	0.422986	ns
Cxcl1	1.01409	0.992308	0.993604	0.0201825	-0.0111397	-0.0092572	0.925799	0.746606	0.947646	-0.111229	-0.421581	-0.07758	0.138037	ns
Cxcl10	1.018	0.938626	1.04337	0.0257397	-0.0913784	0.061255	0.943435	0.824818	0.830265	-0.0840046	-0.277852	-0.268356	0.0558394	ns
Csf2	1.04448	0.882404	1.07311	0.0627904	-0.180489	0.101801	1.208	1.05856	1.02891	0.272614	0.0821068	0.0411194	0.293232	ns
Cd16	1.01719	0.832273	1.15054	0.0245885	-0.264871	0.202308	1.19822	1.03438	0.913195	0.260888	0.0487686	-0.131005	0.704342	ns
Cd86	0.942581	1.0416	1.01582	-0.085311	0.0588056	0.0226385	1.02405	0.974293	0.845008	0.0342827	-0.0375721	-0.242963	0.437044	ns
Nos2	0.978747	1.05888	0.962376	-0.0309915	0.082535	-0.0553281	0.750173	1.02091	0.739875	-0.414705	0.0298592	-0.434646	0.159277	ns
Il1ra	0.943101	1.0354	1.0215	-0.0845152	0.0501863	0.0306892	0.904754	0.930179	1.24575	-0.144403	-0.10442	0.317012	0.883576	ns
Il4	1.03059	1.12443	0.844976	0.0434757	0.169194	-0.243017	1.06969	0.823858	0.873248	0.097186	-0.279533	-0.195536	0.526236	ns
Tgfb1	1.05493	1.04645	0.898618	0.0771496	0.0655036	-0.15422	0.957512	1.13641	0.951224	-0.0626378	0.18448	-0.0721434	0.865115	ns
Ccl22	0.8592	1.16064	0.980164	-0.218934	0.214915	-0.0289047	0.886265	0.888992	0.863949	-0.174189	-0.169757	-0.210982	0.240171	ns
Cd206	0.9702	1.01299	1.01681	-0.0436458	0.0186224	0.0240475	1.12277	0.922698	0.812707	0.167062	-0.116069	-0.299192	0.580856	ns
Cd163	1.09743	0.992311	0.910257	0.134132	-0.011136	-0.135654	0.94005	1.04302	0.922325	-0.0891907	0.0607621	-0.116652	0.667902	ns
Arg1	0.980959	1.0451	0.973945	-0.0277356	0.0636364	-0.0380884	1.00664	1.08508	1.20999	0.00955467	0.117801	0.274996	0.18189	ns
Ym1	1.0052	1.01307	0.981723	0.00748551	0.0187405	-0.0266116	1.31612	1.04856	1.32072	0.39629	0.0684076	0.40133	0.0599088	ns
Fizz1	0.803608	1.06878	1.12762	-0.315437	0.0959601	0.173276	1.1056	1.14245	0.98826	0.144831	0.192129	-0.017038	0.499007	ns
Il10	0.975452	0.946459	1.07809	-0.0358571	-0.0793888	0.108477	1.10611	1.2504	1.01586	0.145492	0.322394	0.0226965	0.185717	ns
Il4ra	1.14829	0.770155	1.08155	0.199488	-0.37678	0.113106	0.861049	0.832475	0.843251	-0.215832	-0.264521	-0.245966	0.287366	ns
Csf3	0.964139	0.975033	1.06083	-0.0526872	-0.0364773	0.0851912	0.955082	1.05509	1.15288	-0.066304	0.0773644	0.20524	0.458966	ns
Table legend: expression profile of isolated microglia (3 weeks post etomidate sedative injection) was detected by qPCR.
Two-tailed unpaired Student’s t test was used for comparing the difference between two groups, Values with p<0.05 were accepted as significant compared with saline injected mice.

## Sheet: Figure 6D
	Fold change (Saline)			Z-score(Saline)			Fold change (CNO)			Z-score(CNO)
Gene	1	2	3	1	2	3	1	2	3	1	2	3	p value (Saline vs. CNO)	Significance
Lcn2	0.935827	1.12952	0.934658	-0.0956857	0.175704	-0.0974901	0.678888	0.875121	0.221392	-0.558755	-0.192446	-2.17532	0.190496	ns
Steap4	0.956806	0.989111	1.05408	-0.0637015	-0.0157951	0.0759878	0.602665	0.566337	0.904607	-0.730571	-0.820268	-0.144637	0.0591856	ns
S1pr3	0.975964	1.0152	1.00884	-0.0350996	0.0217596	0.0126955	0.94433	0.545253	0.457685	-0.0826377	-0.875002	-1.12757	0.0922408	ns
Timp1	1.13106	1.01121	0.857729	0.17768	0.016079	-0.221406	0.748381	0.728686	0.733793	-0.418154	-0.456631	-0.446554	0.0207895	*
Hspb1	0.850391	1.0745	1.07511	-0.233801	0.103659	0.104489	0.306244	1.05312	0.678266	-1.70725	0.0746701	-0.560077	0.247165	ns
Cxcl10	1.02491	1.0669	0.908195	0.0354965	0.0934194	-0.138927	0.268636	0.219426	0.535034	-1.89628	-2.18819	-0.902297	0.013748	*
Cd44	1.10609	1.00014	0.893765	0.14547	0.000207833	-0.162032	0.772444	0.526695	0.483298	-0.372498	-0.92496	-1.04902	0.0264123	*
Osmr	1.0682	0.852676	1.07913	0.095176	-0.22993	0.109866	0.610683	0.380341	0.871417	-0.711505	-1.39463	-0.198566	0.104932	ns
Cp	1.0532	0.919798	1.027	0.0747851	-0.120611	0.0384333	0.259044	0.51034	0.681867	-1.94873	-0.97047	-0.552437	0.0507427	ns
Serpina3n	1.03524	0.900762	1.064	0.0499632	-0.150782	0.0894971	0.269746	0.358435	0.602134	-1.89033	-1.48022	-0.731844	0.0171374	*
Aspg	0.855113	0.96217	1.18272	-0.225814	-0.0556361	0.242105	0.880088	0.220128	0.737556	-0.184281	-2.18358	-0.439175	0.224659	ns
Vim	0.954445	1.08942	0.956137	-0.0672666	0.123558	-0.0647101	0.940859	0.526191	0.437946	-0.0879489	-0.926341	-1.19118	0.0964822	ns
Gfap	1.09287	0.803558	1.10357	0.128121	-0.315527	0.142182	0.249051	0.69718	0.593182	-2.00549	-0.520397	-0.753454	0.090331	ns
H2.T23	0.869123	0.924373	1.2065	-0.202367	-0.113452	0.270832	0.428276	0.311517	0.612913	-1.22339	-1.68262	-0.706246	0.0199703	*
Serping1	0.804331	1.06834	1.12733	-0.314138	0.0953692	0.17291	0.576618	0.89823	0.539494	-0.794313	-0.154843	-0.89032	0.0961181	ns
H2.D1	0.902973	0.905697	1.19133	-0.147245	-0.142899	0.252573	0.4762	0.679876	1.05678	-1.07036	-0.556656	0.0796759	0.232576	ns
Ggta1	1.21991	0.87036	0.909726	0.286779	-0.200316	-0.136496	0.488926	0.978576	0.68934	-1.03231	-0.0312438	-0.536712	0.189111	ns
Ligp1	1.02969	0.986858	0.983457	0.042204	-0.0190863	-0.0240664	0.292252	0.952679	1.01021	-1.77471	-0.069938	0.0146545	0.354888	ns
Gbp2	1.1286	1.01919	0.852203	0.174539	0.0274269	-0.23073	0.689235	0.633796	0.521964	-0.536933	-0.65791	-0.937977	0.013904	*
Fbln5	1.18697	0.941194	0.871839	0.24728	-0.0874361	-0.197866	0.740371	0.979638	0.757373	-0.43368	-0.02968	-0.400924	0.213313	ns
Ugt1a	1.1348	0.76861	1.09659	0.182438	-0.379676	0.133024	0.86999	0.413943	0.602094	-0.20093	-1.27249	-0.731939	0.116777	ns
Fkbp5	1.07527	1.11302	0.811706	0.1047	0.154484	-0.300971	0.609195	0.263448	0.343792	-0.715024	-1.92441	-1.54039	0.0230804	*
Psmb8	1.08663	0.916593	0.996776	0.119862	-0.125648	-0.00465837	0.624998	0.602156	0.742037	-0.678076	-0.73179	-0.430437	0.0064123	**
Srgn	0.960366	1.07837	0.961266	-0.0583436	0.108849	-0.056992	0.859198	0.451733	0.431991	-0.218937	-1.14646	-1.21093	0.0579517	ns
Amigo2	0.936986	0.950032	1.11298	-0.0939013	-0.0739521	0.154431	0.780336	0.610495	0.615331	-0.357832	-0.71195	-0.700565	0.0141774	*
Clcf1	0.866696	0.953253	1.18005	-0.206402	-0.0690694	0.23885	0.986534	0.808635	0.848792	-0.01956	-0.30644	-0.236518	0.327923	ns
Tgm1	0.923673	1.05654	1.01979	-0.114547	0.0793438	0.0282722	0.678949	0.518763	0.653561	-0.558624	-0.946852	-0.613605	0.00635578	**
Ptx3	1.00517	1.02304	0.971795	0.00743776	0.0328566	-0.0412754	0.773986	0.93861	0.835464	-0.369622	-0.0914027	-0.25935	0.0457963	*
S100a10	1.03149	0.92178	1.04673	0.0447331	-0.117505	0.0658856	0.770886	0.687516	0.799584	-0.375411	-0.540536	-0.322679	0.00937293	**
Sphk1	1.07916	1.0297	0.891138	0.109911	0.042224	-0.166279	0.592244	0.660348	0.515443	-0.755736	-0.5987	-0.956114	0.004481	**
Cd109	0.984959	1.05455	0.960495	-0.0218649	0.0766228	-0.0581503	0.618176	0.949101	1.18822	-0.69391	-0.0753665	0.248805	0.570742	ns
Ptgs2	1.129	0.996835	0.874162	0.17505	-0.00457337	-0.194028	0.857135	0.967404	1.13036	-0.222406	-0.0478092	0.176779	0.889345	ns
Emp1	1.0769	1.05129	0.871816	0.106882	0.0721551	-0.197905	0.660073	0.782314	0.707537	-0.599302	-0.354181	-0.499123	0.0162567	*
Slc10a6	0.861107	1.08856	1.05034	-0.215735	0.122415	0.0708527	0.591102	0.783505	0.943995	-0.758521	-0.351985	-0.0831486	0.154489	ns
Tm4sf1	0.970218	0.922476	1.10731	-0.0436184	-0.116417	0.147054	0.582193	0.835832	0.73496	-0.780432	-0.258715	-0.444263	0.0461837	*
B3gnt5	0.970001	0.936956	1.09304	-0.0439424	-0.0939475	0.128351	0.687366	0.956796	0.695987	-0.540851	-0.0637162	-0.522868	0.0935328	ns
Cd14	1.0102	0.923459	1.06634	0.0146422	-0.11488	0.0926679	0.894505	0.767749	0.631729	-0.160838	-0.381294	-0.662622	0.0642073	ns
Table legend: expression profile of isolated astrocytes (3 weeks post etomidate sedative injection) was detected by qPCR.
Two-tailed unpaired Student’s t test was used for comparing the difference between two groups, Values with p<0.05 were accepted as significant, *p<0.05, **p<0.01 compared with saline injected mice.
